# Supplementary material for: Prevalence of Orthosomnia in a General Population Sample: A Cross-Sectional Study
Source: Brain Sci. 2024 Nov 6;14(11):1123. doi: 10.3390/brainsci14111123 (PMC11592250; doi:10.3390/brainsci14111123)
Supplement: Supplementary file 1 [file brainsci-14-01123-s001.zip]

Archive with 1 entries (1 files):
- brainsci-3256543-supplementary.pdf
